# Supplementary material for: A Concise Asymmetric Synthesis of Sex Pheromone of Euproctis pseudoconspersa (Strand) and Its Enantiomer
Source: Molecules. 2025 Jun 6;30(12):2494. doi: 10.3390/molecules30122494 (PMC12195855; doi:10.3390/molecules30122494)
Supplement: Supplementary file 1 [file molecules-30-02494-s001.zip]

Archive with 1 entries (1 files):
- molecules-3659669-supplementary.pdf
